# Supplementary material for: The Importance of the Pyrazole Scaffold in the Design of Protein Kinases Inhibitors as Targeted Anticancer Therapies
Source: Molecules. 2023 Jul 12;28(14):5359. doi: 10.3390/molecules28145359 (PMC10385367; doi:10.3390/molecules28145359)
Supplement: Supplementary file 1 [file molecules-28-05359-s001.zip]

Archive with 1 entries (1 files):
- molecules-2484784-supplementary.pdf
